# Supplementary material for: Altered systemic levels of acute phase proteins in tuberculous lymphadenitis and modulation after treatment
Source: PLoS One. 2020 May 29;15(5):e0233426. doi: 10.1371/journal.pone.0233426 (PMC7259661; doi:10.1371/journal.pone.0233426)
Supplement: S1 Data — (XLS) [file pone.0233426.s001.xls]

## Sheet: APPs baseline levels
APPs	a2MG				SAA-1				CRP				HP
	TBL	PTB	LTB	HC	TBL	PTB	LTB	HC	TBL	PTB	LTB	HC	TBL	PTB	LTB	HC
	31.8064	11	39.239	20	38.2602	66	40.5325	6	1337.28	9350	1429.74	141	142.38	182	26.329	2
	40.3868	15	30.0071	9	31.4705	52	38.6642	7	2540.23	2155	1398.33	525	16.026	126	35.866	2
	45.6353	16	21.5721	7	38.6642	132	28.9029	1	1758.7	3700	1354.29	248	36.132	860	21.78	1
	61.1293	16	10.4584	3	46.9073	52	21.2763	7	1099.49	1700	887.546	439	42.658	14	26.596	3
	44.6638	6	26.5028	2	45.4661	39	30.809	83	1763.72	5200	1371.99	979	10.162	183	14.051	4
	34.4506	73	33.2235	4	42.4861	80	37.6618	8	1769.18	3000	1389.83	667	211.7	118	85.847	1
	25.7374	38	37.5759	1	30.4833	22	41.1741	17	1662.04	2200	1450.92	450	20.268	425	21.282
	5.96	11	48.6734			227	47.3972	21	1484.26	2100	1438.38	3058	42.353	199	66.815	4
	24.8104	2	48.3264	2	31.9753	112	46.6641	3	1446.98	1285	1466.43	924	49.751	139	63.408	2
	44.0272	93	30.8942	3	31.6379	103	38.8677	11	1695.52	2900	1413.51	3315	41.764	177	26.074	2
	37.5759	60	9.10016	7	38.8677	136	26.2518	9	1773.41	4400	1381.37	498	46.446	139	31.112	1
	59.3744	103	10.1798	3	46.1814	32	10.6152	3	1574.19	4500	472.024	3573	57.858	82	61.984	2
	58.5816	125	31.3471	2	46.9073	16	33.5364	9	1878.34	2100	1361.73	455	41.525	105	66.485
	41.5669	21	29.358	2	42.0444	11	28.7492	15	1752.66	1900	1372.93	2440	27.445	105	60.873	5
	25.9267	14	32.2722	2	29.6831	39	41.8252	12	1347.93	2600	1426.87	2199	44.299	155	61.583	5
	23.697	14	42.78		6.89098	111	47.892	22	1538.46	1800	1437.42	853	23.588	106	67.121	7
	31.8064	90	31.576	4	37.6618	422	39.9004	23	1616.38	5800	1437.42	4775	3.125	196	14.35
	34.9535	40	30.0071	3	35.3555	97	37.4642	4	1710.04	3400	1418.27	553	42.763	189	10.811	5
	37.0367	132	17.6606	5	43.8377	275	27.2541	11	1578.92	4450	1366.39	1279	24.565	122	90.071	2
	48.6734	64	10.4098	4	46.4221	28	23.3239	5	1395.78	1150	420.861	260	15.658	506	30.739	1
	44.9854	52	25.5494	1	45.7034	37	34.4345	8	1820.65	1165	1368.26	1196	17.602	1502	30.5	5
	30.8942	37	29.1446		44.5287	5	33.7142	3	1761.62	6600	1364.52	323	45.718	182	38.955	3
	21.0995	6	27.6922	1	28.4441	33	42.2647	13	1646.61	5850	1414.46	2068	21.384	332	46.934	7
	3.52527	14	34.2017	1		413	44.5287	20	1582.32	3100	1424.96	257	25.345	183	62.019	6
	33.7092	114	33.2235	4	36.8776	61	42.9322	27	1750.17	930	1431.66	847	66.269	198	51.091	2
	34.9535	2	28.7223		33.3594	84	31.9753	15	1711.85	1450	1395.49	634	31.85	15	18.383	1
	40.0969	126	23.9156	2	41.6071	105	25.2844	4	1780.83	1440	1352.44	75	36.742	200	90.884	1
	51.5363	125	45.6353	3	53.1163	15	21.6248	4	1637.49	2640	1373.87	693	51.085	37	28.3	1
	57.9819	55	27.6922	1	42.2647	57	32.4879	10	1746.24	8515	1361.73	597	62.582	137	26.474	2
	36.505	56	32.2722	2	41.1741	45	33.7142	5	1730.03	1490	1371.06	716	50.46	198	46.507	1
	24.4487	41	30.2266	1	30.3216	17	38.4617	8	1701.47	7930	1404.01	306	33.601	506	61.663	5
	16.0298	7	37.5759	1		47	42.7086	31	1540.52	4435	1404.01	1322	64.888	139	30.268	6
	35.2076	10	33.7092	3	37.8603	77	37.6618	14	1445.52	1425	1409.7	1230	199.68	76	24.762	2
	39.523	79	26.1174	3	37.0722	60	35.1694	4	1667.03	1170	1397.38	1045	76.826	139	14.13	1
	34.7012	252	20.6368	7	44.5287	108	27.2541	3	1761.62	4325	1355.22	1297	54.386	192	8.082	1
	52.2769	128	16.3928	5	52.0301	116		10	1828.82	1840	1292.95	1045	45.262	266	48.937
	44.9854	11	34.2017	3	43.3828	21	29.6831	8	1793.02	5000	1363.59	1000	57.386	137	64.856	2
	29.7892	16	39.8089	1	40.9591	56	29.3686	17	1854.12	4505	1351.51	553	203.47	200	14.273	3
	21.5721	30	39.523	1	25.149	25	39.4842	19	1676.9	5230	1424	1336	15.362	105	6.714	5
	16.889	13	44.3444		20.1526	737	42.4861	35	1556.59	1705	1397.38	1367	39.963	147	26.22	4
	32.2722	17	40.0969	3	32.1453	155	38.2602	8	1655.34	2760	1409.7	1455	50.667	182	26.268	1
	33.2235	89	23.9156	1	30.809	94	39.0722	2	1688.43	1055	1400.22	250	26.096	147	24.475	1
	36.7699	9	17.3997	3	40.1101	42	28.2927	6	1776.16	1885	1352.44	366	22.405	137	0.355	1
	46.9624	140	12.051	2	51.4949	11	18.5719	4	1550.95	1990	1254.45	231	54.438	193	0.385

## Sheet: TBL Post treatment values
APPs		Post treatment values
	SAA-1	a2MG	CRP	HP
		40	1308.35	16.128
	96.7585	24.1311	1386.06	6.513
	35.9127	23.0758	1446.09	23.87
		15.8892	1448.98	15.381
	42.2251	25.6997	1429.74	44.042
	41.3474	28.6676	1412.56	60.381
	34.2933	22.8454	1364.52	34.243
	23.2199	10.625	1017.99	1.174
	31.933	17.1304	1348.73	3.125
	34.6609	39.5328	1389.83	22.082
	41.2028	14.3405	1407.8	12.433
	43.2706	21.306	1426.87	15.612
	42.0776	38.7103	1445.12	58.545
	37.8685	11.5672	1428.79	50.445
	30.48	38.5624	1336.72	205.082
	24.174	10.0551	1260.67	22.498
	33.8088	48.2162	1347.8	3.125
	36.554	21.6279	1391.72	12.555
	38.9512	27.237	1409.7	76.644
	47.0392	43.9486	1434.54	32.3
	42.9695	43.9486	1431.66	38.812
	39.7819	28.7807	1411.61	47.556
	32.5086	7.36163	1345.03	13.686
	23.823	13.27	1286.63	29.699
	32.976	61.761	1382.3	26.073
	35.1567	27.0353	1376.67	23.393
	40.3448	28.0715	1423.05	20.833
	45.1187	48.9808	1443.2	23.18
	41.6381	28.2723	1452.85	44.595
	37.8685	29.4192	1404.96	31.884
	35.659	31.6015	1387.01	3.125
	24.2625	0.625	1290.24	66.082
	35.9127	77.1304	1340.41	99.0169
	37.2059	63.3068	1384.18	38.558
	40.4866	29.2044	1421.14	12.234
	45.4337	42.2324	1429.74	5.182
	39.922	26.4197	1434.54	54.648
	38.9512	17.3903	1431.66	27.302
	34.4155	15.8831	1356.15	49.61
	26.0019	1.95269	1261.56	43.505
	30.8098	54.5747	1336.72	24.554
	34.538	34.9109	1379.49	23.564
	42.6703	21.5672	1429.74	29.959
	48.194	43.9486	1453.82	22.4712

## Sheet: Age and culture & smear grade
Age						Culture grade	Smear grade
	TBL	PTB	LTB	HC		TBL CG	PTB SG		TBL Sex	PTB Sex	LTB Sex	HC Sex
	26	27	28	27		0	1		F	M	F	F
	38	19	44	52		1	2		M	M	M	F
	40	28	42	42		1	2		F	F	F	M
	18	50	43	40		1	3		M	M	M	F
	18	52	21	45		0	1		M	F	F	M
	23	23	39	41		0	3		F	M	F	F
	47	35	28	42		1	3		F	M	F	M
	43	31	40	48		1	3		F	M	F	F
	20	29	34	40		1	2		F	F	F	M
	18	40	42	20		2	1		F	M	M	M
	34	37	31	37		1	1		M	M	F	F
	31	35	30	35		1	3		F	F	F	M
	27	28	40	40		1	3		M	M	M	F
	25	30	38	45		1	2		M	F	F	M
	19	26	26	26		1	2		F	M	M	F
	30	35	35	35		2	2		M	F	M	F
	40	20	20	20		0	3		F	M	M	F
	36	22	41	25		0	2		F	M	M	M
	20	35	30	35		1	1		M	M	F	F
	20	23	31	21		1	3		F	F	F	F
	24	24	33	32		1	1		F	F	F	M
	29	31	30	20		1	2		M	M	M	M
	39	22	28	40		1	3		F	M	F	M
	21	40	40	41		1	1		F	M	F	F
	34	30	62	40		1	1		F	F	F	M
	28	32	29	32		0	2		M	M	F	F
	39	54	44	40		0	3		M	F	F	M
	21	37	30	37		1	3		F	M	F	F
	25	23	21	23		1	2		F	F	M	F
	30	27	42	46		1	3		M	M	F	F
	26	33	26	33		1	2		F	M	F	F
	24	36	22	36		0	3		F	F	M	M
	30	30	25	30		1	2		M	M	F	F
	40	26	30	22		1	3		F	M	F	M
	31	20	25	55		1	1		M	M	M	M
	51	30	22	39		1	3		M	M	F	F
	36	39	28	39		1	2		F	F	F	M
	21	21	23	27		1	3		M	M	F	M
	40	38	26	23		1	3		F	M	F	F
	26	24	24	24		1	3		M	F	F	F
	29	22	40	22		1	2		M	M	M	M
	37	31	32	33		1	2		F	F	M	F
	23	26	22	22		1	1		F	M	F	M
	28	30	23	26		1	3		F	M	M	F
	29.6591	30.7046	32.0455	34.0455

## Sheet: LN size & DS
Culture Grade (CG)		a2MG		SAA			CRP			Hp			M vs S LN
	CG <2	CG >2		CG <2	CG >2		CG <2	CG >2		CG <2	CG >2			M	S	M	S	M	S	M	S
	31.8064	44.0272		38.2602	31.6379		1337.28	1695.52		142.38	41.764			31.8064	34.4506	38.2602	42.4861	1337.28	1769.18	142.38	211.7
	44.6638	23.697		45.4661	33.891		1763.72	1538.46		10.162	23.588			40.3868	37.5759	31.4705	38.8677	2540.23	1773.41	16.026	46.446
	34.4506	48.6734		42.4861	46.4221		1769.18	1395.78		211.7	15.658			45.6353	59.3744	38.6642	46.1814	1758.7	1574.19	36.132	57.858
	25.7374	33.7092		30.4833	36.8776		1662.04	1750.17		20.268	66.269			61.1293	33.7092	46.9073	36.8776	1099.49	1750.17	42.658	66.269
	5.96	34.9535			33.3594		1484.26	1711.85		42.353	31.85			44.6638	34.9535	45.4661	33.3594	1763.72	1711.85	10.162	31.85
	41.5669	40.0969		42.0444	41.6071		1752.66	1780.83		27.445	36.742			25.7374	40.0969	30.4833	41.6071	1662.04	1780.83	20.268	36.742
	31.8064	51.5363		37.6618	53.1163		1616.38	1637.49		3.125	51.085			5.96	51.5363		53.1163	1484.26	1637.49	42.353	51.085
	34.9535			35.3555			1710.04			42.763				24.8104	36.505	31.9753	41.1741	1446.98	1730.03	49.751	50.46
	30.8942			44.5287			1761.62			45.718				44.0272	39.523	31.6379	37.0722	1695.52	1667.03	41.764	76.826
	24.4487			30.3216			1701.47			33.601				58.5816	29.7892	46.9073	40.9591	1878.34	1854.12	41.525	203.47
	16.0298						1540.52			64.888				41.5669	32.2722	42.0444	32.1453	1752.66	1655.34	27.445	50.667
	39.523			37.0722			1667.03			76.826				25.9267	33.2235	29.6831	30.809	1347.93	1688.43	44.299	26.096
	34.7012			44.5287			1761.62			54.386				23.697	46.9624	6.89098	51.4949	1538.46	1550.95	23.588	54.438
	52.2769			52.0301			1828.82			45.262				31.8064		37.6618		1616.38		3.125
	16.889			20.1526			1556.59			39.963				34.9535		35.3555		1710.04		42.763
	33.2235			30.809			1688.43			26.096				37.0367		43.8377		1578.92		24.565
	46.9624			51.4949			1550.95			54.438				48.6734		46.4221		1395.78		15.658
	40.3868			31.4705			2540.23			16.026				44.9854		45.7034		1820.65		17.602
	45.6353			38.6642			1758.7			36.132				30.8942		44.5287		1761.62		45.718
	61.1293			46.9073			1099.49			42.658				21.0995		28.4441		1646.61		21.384
	24.8104			31.9753			1446.98			49.751				3.52527				1582.32		25.345
	37.5759			38.8677			1773.41			46.446				57.9819		42.2647		1746.24		62.582
	59.3744			46.1814			1574.19			57.858				24.4487		30.3216		1701.47		33.601
	58.5816			46.9073			1878.34			41.525				16.0298				1540.52		64.888
	25.9267			29.6831			1347.93			44.299				35.2076		37.8603		1445.52		199.68
	25.9267			29.6831			1347.93			44.299				34.7012		44.5287		1761.62		54.386
	44.9854			45.7034			1820.65			17.602				52.2769		52.0301		1828.82		45.262
	21.0995			28.4441			1646.61			21.384				44.9854		43.3828		1793.02		57.386
	3.52527						1582.32			25.345				21.5721		25.149		1676.9		15.362
	57.9819			42.2647			1746.24			62.582				16.889		20.1526		1556.59		39.963
	36.505			41.1741			1730.03			50.46				36.7699		40.1101		1776.16		22.405
	35.2076			37.8603			1445.52			199.68
	44.9854			43.3828			1793.02			57.386
	29.7892			40.9591			1854.12			203.47
	21.5721			25.149			1676.9			15.362
	32.2722			32.1453			1655.34			50.667
	36.7699			40.1101			1776.16			22.405
													Disease severity
LN Size		a2MG		SAA			CRP			Hp					a2MG		SAA			CRP			Hp
	LN <10	LN >10		LN <10	LN >10		LN <10	LN >10		LN <10	LN >10			0	1+	2+	0	1+	2+	0	1+	2+	0	1+	2+
	34.4506	31.8064		42.4861	38.2602		1769.18	1337.28		211.7	142.38			31.8064	45.6353	44.0272	38.2602	38.6642	31.6379	1337.28	1758.7	1695.52	142.38	36.132	41.764
	25.7374	40.3868		30.4833	31.4705		1662.04	2540.23		20.268	16.026			44.6638	61.1293	23.697	45.4661	46.9073	36.891	1763.72	1099.49	1538.46	10.162	42.658	23.588
	37.5759	45.6353		38.8677	38.6642		1773.41	1758.7		46.446	36.132			34.4506	24.8104	48.6734	42.4861	31.9753	46.4221	1769.18	1446.98	1395.78	211.7	49.751	15.658
	59.3744	61.1293		46.1814	46.9073		1574.19	1099.49		57.858	42.658			25.7374	37.5759	33.7092	30.4833	38.8677	36.8776	1662.04	1773.41	1750.17	20.268	46.446	66.269
	58.5816	44.6638		46.9073	45.4661		1878.34	1763.72		41.525	10.162			5.96	59.3744	34.9535		46.1814	33.3594	1484.26	1574.19	1711.85	42.353	57.858	31.85
	41.5669	5.96		42.0444			1752.66	1484.26		27.445	42.353			41.5669	58.5816	40.0969	42.0444	46.9073	41.6071	1752.66	1878.34	1780.83	27.445	41.525	36.742
	25.9267	24.8104		29.6831	31.9753		1347.93	1446.98		44.299	49.751			31.8064	25.9267	51.5363	37.6618	29.6831	53.1163	1616.38	1347.93	1637.49	3.125	44.299	51.085
	37.0367	44.0272		43.8377	31.6379		1578.92	1695.52		24.565	41.764			34.9535			35.3555			1710.04			42.763
	48.6734	59.3744		46.4221	46.1814		1395.78	1574.19		15.658	57.858			30.8942	44.9854		44.5287	45.7034		1761.62	1820.65		45.718	17.602
	44.9854	23.697		45.7034	36.891		1820.65	1538.46		17.602	23.588			24.4487	21.0995		30.3216	28.4441		1701.47	1646.61		33.601	21.384
	30.8942	31.8064		44.5287	37.6618		1761.62	1616.38		45.718	3.125			16.0298	3.52527					1540.52	1582.32		64.888	25.345
	21.0995	34.9535		28.4441	35.3555		1646.61	1710.04		21.384	42.763			39.523	57.9819		37.0722	42.2647		1667.03	1746.24		76.826	62.582
	3.52527	36.505			41.1741		1582.32	1730.03		25.345	50.46			34.7012	36.505		44.5287	41.1741		1761.62	1730.03		54.386	50.46
	33.7092	52.2769		36.8776	52.0301		1750.17	1828.82		66.269	45.262			52.2769	35.2076		52.0301	37.8603		1828.82	1445.52		45.262	199.68
	34.9535	32.2722		33.3594	32.1453		1711.85	1655.34		31.85	50.667			16.889	44.9854		20.1526	43.3828		1556.59	1793.02		39.963	57.386
	40.0969	33.2235		41.6071	30.809		1780.83	1688.43		36.742	26.096			33.2235	29.7892		30.809	40.9591		1688.43	1854.12		26.096	203.47
	51.5363			53.1163			1637.49			51.085				46.9624	21.5721		51.4949	25.149		1550.95	1676.9		54.438	15.362
	57.9819			42.2647			1746.24			62.582					32.2722			32.1453			1655.34			50.667
	24.4487			30.3216			1701.47			33.601					36.7699			40.1101			1776.16			22.405
	16.0298						1540.52			64.888
	35.2076			37.8603			1445.52			199.68
	39.523			37.0722			1667.03			76.826
	34.7012			44.5287			1761.62			54.386
	44.9854			43.3828			1793.02			57.386
	29.7892			40.9591			1854.12			203.47
	21.5721			25.149			1676.9			15.362
	16.889			20.1526			1556.59			39.963
	46.9624			51.4949			1550.95			54.438

## Sheet: Chitest
			TBL	PTB	LTB	HC	EV	EV	EV	EV
		Male	18	29	15	20	22	22	22	22
		Female	26	15	29	24	22	22	22	22
								0.0132958
